# Supplementary material for: circIPO7 dissociates caprin-1 from ribosomes and inhibits gastric cancer cell proliferation by suppressing EGFR and mTOR
Source: Oncogene. 2023 Feb 3;42(13):980–93. doi: 10.1038/s41388-023-02610-z (PMC10038803; doi:10.1038/s41388-023-02610-z)
Supplement: Supplementary file 8 — Supplementary Table S1 [file 41388_2023_2610_MOESM8_ESM.xlsx]

## Sheet: Sheet1
Supplementary Table S1. The sequences of primers used in our study for qRT-PCR
Gene	Forward primer	Reverse primer
circIPO7	GGCCAGATGAAGAAGGTAGTGAT	ACAGGTCTGATGAATGGTGTG
IPO7	TGGGACCTGATCATGCAACC	AGCTGCCTTCATGACATCCC
EGFR	AGGCACGAGTAACAAGCTCAC	ATGAGGACATAACCAGCCACC
cyclinD1	GCTGCGAAGTGGAAACCATC	CCTCCTTCTGCACACATTTGAA
IRS1	ACAAACGCTTCTTCGTACTGC	AGTCAGCCCGCTTGTTGATG
PDGFRA	TGGCAGTACCCCATGTCTGAA	CCAAGACCGTCACAAAAAGGC
mTOR	TCCGAGAGATGAGTCAAGAGG	CACCTTCCACTCCTATGAGGC
