# Supplementary material for: circIPO7 dissociates caprin-1 from ribosomes and inhibits gastric cancer cell proliferation by suppressing EGFR and mTOR
Source: Oncogene. 2023 Feb 3;42(13):980–93. doi: 10.1038/s41388-023-02610-z (PMC10038803; doi:10.1038/s41388-023-02610-z)
Supplement: Supplementary file 9 — Supplementary Table S2 [file 41388_2023_2610_MOESM9_ESM.xlsx]

## Sheet: Sheet1
Supplementary Table S2. 21 candidate proteins that may interact with circIPO7
Gene name	Description	ΣCoverage	Σ# Proteins	Σ# Unique Peptides	Σ# Peptides	Σ# PSMs	A: Area	B: Area	Ratio of B/A	# AAs	MW [kDa]
NCL	Nucleolin	45.35	10	46	46	362	1.50637e+09	2.83619e+09	1.8828	710	76.5684
PRSS1	Protease serine 1	23.81	1	1	1	32	444844652	9.67649e+08	2.17525	84	9.23391
CAPRIN1	Caprin-1	24.12	5	15	15	60	6.74868e+07	3.01263e+08	4.46402	709	78.318
DCD	Dermcidin	42.73	1	5	5	30	8.5429e+07	1.33666e+08	1.56465	110	11.2768
ATP5B	ATP synthase subunit beta (Fragment)	8.99	5	3	3	12	4.32674e+07	7.08184e+07	1.63676	445	48.083
CDC5L	Cell division cycle 5-like protein	25.29	8	15	15	31	3.80881e+07	6.3796e+07	1.67496	775	89.1712
HNRPU	HNRPU protein	13.85	6	9	9	19	2.96402e+07	6.18766e+07	2.08759	722	79.6658
DIS3L2	DIS3-like exonuclease 2	23.05	7	18	18	31	0	5.46382e+07	+	885	99.2165
DSG1	Desmoglein-1	13.82	1	10	10	26	2.84574e+07	4.92109e+07	1.72928	1049	113.676
SND1	staphylococcal nuclease domain containing 1	25.42	7	17	17	30	9.13549e+06	4.80129e+07	5.25565	885	99.6093
PRPF6	Pre-mRNA-processing factor 6	12.22	1	10	10	11	0	4.36142e+07	+	941	106.858
ATP5A1	ATP synthase subunit alpha, mitochondrial	4.88	6	3	3	12	2.64222e+07	4.11456e+07	1.55723	553	59.7136
XRN2	5'-3' exoribonuclease 2	14.17	4	8	8	11	8100802	3.88278e+07	4.79308	896	102.351
S	S protein	5.27	7	2	2	4	1.50041e+07	38663546	2.57687	512	49.8655
ABCF1	ABC50 protein	18.46	9	11	11	17	0	3.62789e+07	+	807	91.6235
EXOSC10	Exosome component 10	9.94	5	8	8	15	17869288	3.4999e+07	1.95861	885	100.768
MTHFD1L	Monofunctional C1-tetrahydrofolate synthase, mitochondrial	15.55	10	12	12	18	1.05084e+07	3.31076e+07	3.15059	913	99.2493
MOV10	Moloney leukemia virus 10	9.29	5	7	7	9	0	2.44136e+07	+	947	107.142
EIF3C	Eukaryotic translation initiation factor 3 subunit C	14.03	14	11	11	14	3984584	1.88775e+07	4.73763	898	103.58
GTF3C3	General transcription factor 3C polypeptide 3	10.61	5	8	8	9	7052456	1.86655e+07	2.64666	886	101.208
DHX36	ATP-dependent RNA helicase DHX36	4.39	6	3	3	4	0	1.31488e+07	+	797	91.3732
Group A, oligo probe; Group B, circIPO7 probe
