# Supplementary material for: circIPO7 dissociates caprin-1 from ribosomes and inhibits gastric cancer cell proliferation by suppressing EGFR and mTOR
Source: Oncogene. 2023 Feb 3;42(13):980–93. doi: 10.1038/s41388-023-02610-z (PMC10038803; doi:10.1038/s41388-023-02610-z)
Supplement: Supplementary file 10 — Supplementary Table S3 [file 41388_2023_2610_MOESM10_ESM.xlsx]

## Sheet: Sheet1
Supplementary Table S3. Prediction of circIPO7 and caprin-1 binding sites via catRAPID
Protein_ID	RNA_ID	rnaFragstart	rnaFragend	Annotation	InteractionPropensity	Zscore	RBP Propensity	RNA Binding Domains	Ranking
Q14444_CAPRIN1	hsa.circ.0005092	252	12	BSJ	20	0.68	1	PF12287	0.528292
Q14444_CAPRIN1	hsa.circ.0005092	252	12	BSJ	20	0.94	1	PF12287	0.539083
Q14444_CAPRIN1	hsa.circ.0005092	277	37	BSJ	36.73	1.82	1	PF12287	0.575792
Q14444_CAPRIN1	hsa.circ.0005092	277	37	BSJ	36.73	2.12	1	PF12287	0.588125
BSJ, back-splicing_junction
