# Supplementary material for: circIPO7 dissociates caprin-1 from ribosomes and inhibits gastric cancer cell proliferation by suppressing EGFR and mTOR
Source: Oncogene. 2023 Feb 3;42(13):980–93. doi: 10.1038/s41388-023-02610-z (PMC10038803; doi:10.1038/s41388-023-02610-z)
Supplement: Supplementary file 11 — Supplementary Table S4 [file 41388_2023_2610_MOESM11_ESM.xlsx]

## Sheet: Sheet1
Supplementary Table S4. The mRNAs that may interact with caprin-1 by RIP sequencing
GeneID	Symble	Score	log2FC	pvalue	adj.pvalue
ENSG00000000971	CFH	38.9308	2.00878	4.11e-13	1.91e-12
ENSG00000001497	LAS1L	15.95	1.69565	1.45e-05	1.58e-05
ENSG00000002834	LASP1	25.9982	2.14182	6.23e-09	1.49e-08
ENSG00000003056	M6PR	22.0252	1.15605	1.28e-07	2.34e-07
ENSG00000004478	FKBP4	29.8776	1.07886	3.33e-10	1.01e-09
ENSG00000005100	DHX33	15.5134	1.80756	2.03e-05	2.14e-05
ENSG00000005339	CREBBP	22.0571	3.34271	1.24e-07	2.29e-07
ENSG00000006125	AP2B1	22.4857	1.4464	8.87e-08	1.7e-07
ENSG00000006744	ELAC2	28.0098	1.67396	1.36e-09	3.7e-09
ENSG00000007202	KIAA0100	74.4358	2.05699	3.51e-24	3.91e-23
ENSG00000007923	DNAJC11	19.0455	1.98138	1.27e-06	1.85e-06
ENSG00000008294	SPAG9	41.7645	2.16689	5.13e-14	2.68e-13
ENSG00000008441	NFIX	14.643	1.26731	3.84e-05	3.91e-05
ENSG00000009307	CSDE1	38.1251	1.09773	7.5e-13	3.34e-12
ENSG00000010292	NCAPD2	24.5441	1.5511	1.85e-08	4.09e-08
ENSG00000010322	NISCH	17.5051	2.4464	4.28e-06	5.38e-06
ENSG00000011485	PPP5C	21.2773	0.795156	2.28e-07	3.93e-07
ENSG00000013810	TACC3	15.3573	1.44914	2.29e-05	2.38e-05
ENSG00000023228	NDUFS1	21.8592	0.924966	1.44e-07	2.63e-07
ENSG00000025796	SEC63	28.9471	3.5832	6.74e-10	1.93e-09
ENSG00000031698	SARS1	54.5887	1.46079	4.98e-18	3.69e-17
ENSG00000032444	PNPLA6	16.3039	2.18569	1.1e-05	1.24e-05
ENSG00000035403	VCL	Inf	1.64306	0	0
ENSG00000035862	TIMP2	72.8372	3.15178	1.12e-23	1.19e-22
ENSG00000037474	NSUN2	25.1461	1.3475	1.16e-08	2.69e-08
ENSG00000038358	EDC4	19.0455	1.77514	1.27e-06	1.85e-06
ENSG00000044574	HSPA5	209.853	1.4906	1.61e-65	6.73e-64
ENSG00000047315	POLR2B	18.0458	1.26039	2.81e-06	3.7e-06
ENSG00000047849	MAP4	141.998	1.60073	7.01e-45	1.8e-43
ENSG00000048828	FAM120A	35.8505	1.4464	4.05e-12	1.61e-11
ENSG00000049449	RCN1	88.9437	1.05426	1.2e-28	1.68e-27
ENSG00000055917	PUM2	20.9841	1.63584	2.86e-07	4.82e-07
ENSG00000060237	WNK1	21.9355	3.04423	1.36e-07	2.49e-07
ENSG00000060656	PTPRU	34.488	2.59924	1.09e-11	4.15e-11
ENSG00000063046	EIF4B	364.769	2.00823	2.03e-112	1.56e-110
ENSG00000063244	U2AF2	20.1039	1.35019	5.61e-07	8.87e-07
ENSG00000063660	GPC1	59.4797	1.37166	1.51e-19	1.24e-18
ENSG00000064419	TNPO3	14.7453	1.4551	3.58e-05	3.64e-05
ENSG00000065000	AP3D1	39.847	2.15517	2.13e-13	1.01e-12
ENSG00000065060	UHRF1BP1	18.1732	2.7049	2.53e-06	3.38e-06
ENSG00000065361	ERBB3	34.2401	2.02664	1.32e-11	4.93e-11
ENSG00000065978	YBX1	23.5134	1.20293	4.02e-08	8.35e-08
ENSG00000066135	KDM4A	31.9003	2.1988	7.51e-11	2.49e-10
ENSG00000067057	PFKP	19.214	1.84724	1.1e-06	1.64e-06
ENSG00000067141	NEO1	16.5462	2.20645	9.13e-06	1.04e-05
ENSG00000067225	PKM	Inf	1.43708	0	0
ENSG00000067369	TP53BP1	62.0453	3.42845	2.44e-20	2.1e-19
ENSG00000068650	ATP11A	20.393	2.91006	4.5e-07	7.26e-07
ENSG00000069275	NUCKS1	24.9101	2.24298	1.39e-08	3.17e-08
ENSG00000069345	DNAJA2	15.6948	1.29487	1.76e-05	1.89e-05
ENSG00000069702	TGFBR3	30.966	1.6292	1.5e-10	4.77e-10
ENSG00000070756	PABPC1	Inf	1.82239	0	0
ENSG00000071054	MAP4K4	32.3814	2.50981	5.25e-11	1.79e-10
ENSG00000071127	WDR1	103.768	1.39361	3.49e-33	5.79e-32
ENSG00000071537	SEL1L	20.3283	2.37756	4.73e-07	7.6e-07
ENSG00000071894	CPSF1	19.169	1.78253	1.15e-06	1.7e-06
ENSG00000072042	RDH11	18.9858	1.25951	1.32e-06	1.93e-06
ENSG00000072071	ADGRL1	17.9643	1.90724	2.99e-06	3.91e-06
ENSG00000072110	ACTN1	23.4941	1.36965	4.09e-08	8.46e-08
ENSG00000072210	ALDH3A2	32.4355	1.01012	5.04e-11	1.72e-10
ENSG00000072778	ACADVL	164.55	1.12564	9.76e-52	2.92e-50
ENSG00000072958	AP1M1	20.9966	1.12258	2.83e-07	4.78e-07
ENSG00000073578	SDHA	80.2996	1.36383	5.57e-26	6.72e-25
ENSG00000074047	GLI2	19.1723	3.42294	1.15e-06	1.69e-06
ENSG00000074695	LMAN1	18.3069	1.72997	2.28e-06	3.08e-06
ENSG00000074696	HACD3	17.2469	2.42294	5.23e-06	6.43e-06
ENSG00000075213	SEMA3A	22.2319	2.51211	1.09e-07	2.03e-07
ENSG00000075624	ACTB	196.773	0.884885	1.57e-61	5.83e-60
ENSG00000075785	RAB7A	64.9191	1.21442	3.16e-21	2.87e-20
ENSG00000076108	BAZ2A	34.9983	2.62002	7.55e-12	2.91e-11
ENSG00000076382	SPAG5	17.1289	1.51457	5.75e-06	6.98e-06
ENSG00000077097	TOP2B	79.9914	2.6845	6.97e-26	8.32e-25
ENSG00000077147	TM9SF3	13.8227	1.25243	6.87e-05	6.9e-05
ENSG00000077150	NFKB2	20.3939	1.8521	4.49e-07	7.26e-07
ENSG00000077235	GTF3C1	16.9083	2.57967	6.87e-06	8.13e-06
ENSG00000077782	FGFR1	20.4239	1.60907	4.38e-07	7.11e-07
ENSG00000078140	UBE2K	23.1622	1.40065	5.25e-08	1.07e-07
ENSG00000078808	SDF4	25.0896	0.914738	1.22e-08	2.8e-08
ENSG00000079246	XRCC5	29.4964	0.942341	4.49e-10	1.32e-09
ENSG00000079805	DNM2	67.6656	1.5504	4.47e-22	4.27e-21
ENSG00000079999	KEAP1	15.1032	1.12156	2.75e-05	2.84e-05
ENSG00000080371	RAB21	22.5115	1.66784	8.66e-08	1.67e-07
ENSG00000080603	SRCAP	19.5895	4.00264	8.24e-07	1.27e-06
ENSG00000080819	CPOX	21.8557	1.15075	1.45e-07	2.63e-07
ENSG00000080822	CLDND1	21.8557	1.15075	1.45e-07	2.63e-07
ENSG00000080824	HSP90AA1	530.966	1.94191	1.45e-162	1.46e-160
ENSG00000082516	GEMIN5	17.008	3.64871	6.35e-06	7.59e-06
ENSG00000082641	NFE2L1	65.4346	2.50119	2.19e-21	2.01e-20
ENSG00000082898	XPO1	16.3066	1.29956	1.09e-05	1.23e-05
ENSG00000083444	PLOD1	107.559	1.46039	2.43e-34	4.18e-33
ENSG00000083857	FAT1	42.0128	2.21786	4.29e-14	2.25e-13
ENSG00000084234	APLP2	586.678	1.92894	2.14e-179	2.47e-177
ENSG00000084733	RAB10	68.8415	1.49421	1.91e-22	1.89e-21
ENSG00000084754	HADHA	13.583	0.891552	8.13e-05	8.15e-05
ENSG00000084774	CAD	16.0008	3.50343	1.4e-05	1.53e-05
ENSG00000085733	CTTN	130.225	1.95589	2.78e-41	6.29e-40
ENSG00000086015	MAST2	18.1247	1.91847	2.63e-06	3.5e-06
ENSG00000086061	DNAJA1	23.4997	1.51211	4.07e-08	8.43e-08
ENSG00000086232	EIF2AK1	14.5941	1.04382	3.99e-05	4.04e-05
ENSG00000086758	HUWE1	84.0298	3.38991	3.98e-27	5.06e-26
ENSG00000087274	ADD1	17.5392	2.44972	4.16e-06	5.25e-06
ENSG00000087365	SF3B2	44.5002	1.33141	6.94e-15	4.02e-14
ENSG00000087460	GNAS	273.691	1.03993	7.26e-85	4.08e-83
ENSG00000088038	CNOT3	25.9742	2.49425	6.36e-09	1.52e-08
ENSG00000088247	KHSRP	95.762	2.12156	1e-30	1.49e-29
ENSG00000088833	NSFL1C	15.1598	1.48089	2.64e-05	2.73e-05
ENSG00000089154	GCN1	72.8123	3.1511	1.14e-23	1.21e-22
ENSG00000089220	PEBP1	73.4633	1.26519	7.03e-24	7.68e-23
ENSG00000089280	FUS	24.1695	2.64195	2.44e-08	5.3e-08
ENSG00000089597	GANAB	287.226	1.30692	5.52e-89	3.44e-87
ENSG00000090006	LTBP4	33.014	2.12738	3.31e-11	1.15e-10
ENSG00000090273	NUDC	32.5149	1.75705	4.74e-11	1.63e-10
ENSG00000090372	STRN4	17.7276	2.46621	3.61e-06	4.61e-06
ENSG00000090520	DNAJB11	20.5115	1.50586	4.11e-07	6.69e-07
ENSG00000090674	MCOLN1	16.3039	2.18569	1.1e-05	1.24e-05
ENSG00000090861	AARS1	62.3439	2.26152	1.96e-20	1.71e-19
ENSG00000090863	GLG1	36.6989	1.71165	2.15e-12	8.96e-12
ENSG00000091140	DLD	16.7704	2.56545	7.67e-06	8.95e-06
ENSG00000091527	CDV3	41.345	2.46707	7.05e-14	3.58e-13
ENSG00000092148	HECTD1	17.5826	2.16777	4.02e-06	5.09e-06
ENSG00000092199	HNRNPC	38.6936	1.11891	4.93e-13	2.25e-12
ENSG00000092203	TOX4	24.7252	1.61819	1.6e-08	3.61e-08
ENSG00000092621	PHGDH	18.67	1.04322	1.71e-06	2.4e-06
ENSG00000092964	DPYSL2	42.0915	2.05772	4.05e-14	2.13e-13
ENSG00000095139	ARCN1	28.4859	2.12242	9.54e-10	2.66e-09
ENSG00000095319	NUP188	16.1704	2.32148	1.22e-05	1.36e-05
ENSG00000095787	WAC	18.2278	1.24709	2.43e-06	3.26e-06
ENSG00000096063	SRPK1	15.0895	2.07717	2.78e-05	2.87e-05
ENSG00000096384	HSP90AB1	33.339	0.998313	2.58e-11	9.2e-11
ENSG00000096746	HNRNPH3	258.779	3.09099	2.4e-80	1.26e-78
ENSG00000099194	SCD	899.649	2.7544	8.51e-274	1.51e-271
ENSG00000099783	HNRNPM	38.0207	2.49088	8.11e-13	3.59e-12
ENSG00000099995	SF3A1	23.8147	1.68562	3.21e-08	6.78e-08
ENSG00000100030	MAPK1	16.7406	2.37485	7.84e-06	9.13e-06
ENSG00000100084	HIRA	18.7367	2.75899	1.63e-06	2.29e-06
ENSG00000100201	DDX17	54.6046	1.80811	4.91e-18	3.65e-17
ENSG00000100241	SBF1	19.3791	1.45447	9.72e-07	1.47e-06
ENSG00000100242	SUN2	24.072	2.98406	2.63e-08	5.67e-08
ENSG00000100243	CYB5R3	22.7788	0.843535	7.08e-08	1.39e-07
ENSG00000100246	DNAL4	24.072	2.98406	2.63e-08	5.67e-08
ENSG00000100280	AP1B1	38.1043	2.36062	7.63e-13	3.38e-12
ENSG00000100304	TTLL12	56.9876	1.28159	8.9e-19	7e-18
ENSG00000100345	MYH9	52.3147	3.24805	2.53e-17	1.79e-16
ENSG00000100350	FOXRED2	38.2498	3.24843	6.82e-13	3.06e-12
ENSG00000100380	ST13	15.6722	1.0926	1.8e-05	1.92e-05
ENSG00000100393	EP300	17.7859	2.18337	3.45e-06	4.43e-06
ENSG00000100401	RANGAP1	33.3747	1.32462	2.52e-11	8.98e-11
ENSG00000100403	ZC3H7B	18.4939	3.85561	1.97e-06	2.71e-06
ENSG00000100504	PYGL	21.5768	1.32034	1.81e-07	3.2e-07
ENSG00000100568	VTI1B	18.9858	1.25951	1.32e-06	1.93e-06
ENSG00000100591	AHSA1	29.4164	1.03381	4.77e-10	1.4e-09
ENSG00000100596	SPTLC2	16.4462	2.53295	9.85e-06	1.12e-05
ENSG00000100600	LGMN	21.059	1.01458	2.69e-07	4.58e-07
ENSG00000100650	SRSF5	64.9141	1.8154	3.18e-21	2.88e-20
ENSG00000100811	YY1	25.9742	1.77255	6.35e-09	1.52e-08
ENSG00000100813	ACIN1	21.7785	3.70409	1.55e-07	2.78e-07
ENSG00000100836	PABPN1	55.9695	1.41562	1.83e-18	1.42e-17
ENSG00000100867	DHRS2	71.0181	1.51802	4.08e-23	4.18e-22
ENSG00000100991	TRPC4AP	40.2788	1.34782	1.54e-13	7.5e-13
ENSG00000100994	PYGB	Inf	1.85879	0	0
ENSG00000101126	ADNP	29.9305	1.80545	3.21e-10	9.77e-10
ENSG00000101224	CDC25B	36.1973	0.933743	3.12e-12	1.27e-11
ENSG00000101266	CSNK2A1	57.3411	1.08346	6.84e-19	5.48e-18
ENSG00000101310	SEC23B	21.2609	1.96562	2.31e-07	3.98e-07
ENSG00000101337	TM9SF4	31.7568	1.86516	8.43e-11	2.76e-10
ENSG00000101367	MAPRE1	38.9066	1.01928	4.19e-13	1.94e-12
ENSG00000101474	APMAP	46.0186	0.91427	2.34e-15	1.4e-14
ENSG00000102144	PGK1	31.9863	1.11263	7.05e-11	2.35e-10
ENSG00000102226	USP11	31.1625	2.37485	1.29e-10	4.16e-10
ENSG00000102316	MAGED2	16.4707	1.56367	9.67e-06	1.1e-05
ENSG00000102804	TSC22D1	16.9609	2.82849	6.59e-06	7.84e-06
ENSG00000102974	CTCF	34.2248	1.98406	1.34e-11	4.98e-11
ENSG00000103035	PSMD7	19.7601	1.14967	7.26e-07	1.13e-06
ENSG00000103197	TSC2	18.8187	2.56443	1.52e-06	2.16e-06
ENSG00000103222	ABCC1	16.1228	2.4997	1.27e-05	1.4e-05
ENSG00000103257	SLC7A5	23.9577	1.26039	2.87e-08	6.14e-08
ENSG00000103335	PIEZO1	51.7638	3.12156	3.78e-17	2.62e-16
ENSG00000103342	GSPT1	17.9643	1.48316	2.99e-06	3.91e-06
ENSG00000103356	EARS2	17.0775	2.12641	5.99e-06	7.23e-06
ENSG00000103365	GGA2	17.0775	2.12641	5.99e-06	7.23e-06
ENSG00000103512	NOMO1	48.3901	1.79301	4.2e-16	2.71e-15
ENSG00000103549	RNF40	17.1346	1.93062	5.72e-06	6.95e-06
ENSG00000103740	ACSBG1	20.8988	1.63176	3.05e-07	5.12e-07
ENSG00000103769	RAB11A	16.6546	1.68203	8.39e-06	9.69e-06
ENSG00000104067	TJP1	46.2168	1.65795	2.03e-15	1.22e-14
ENSG00000104093	DMXL2	17.751	3.75273	3.55e-06	4.53e-06
ENSG00000104635	SLC39A14	19.6627	1.17715	7.81e-07	1.2e-06
ENSG00000104687	GSR	31.5113	1.19719	1.01e-10	3.27e-10
ENSG00000104805	NUCB1	43.5519	1.42797	1.4e-14	7.76e-14
ENSG00000104812	GYS1	53.0142	1.74544	1.52e-17	1.1e-16
ENSG00000104852	SNRNP70	189.339	3.42093	2.97e-59	1.01e-57
ENSG00000104884	ERCC2	26.6947	1.43304	3.67e-09	9.21e-09
ENSG00000105063	PPP6R1	76.2005	1.92126	1.01e-24	1.15e-23
ENSG00000105220	GPI	43.6128	0.875334	1.34e-14	7.43e-14
ENSG00000105323	HNRNPUL1	77.7783	1.33156	3.36e-25	3.86e-24
ENSG00000105325	FZR1	15.5907	1.55686	1.91e-05	2.03e-05
ENSG00000105357	MYH14	42.3626	4.09742	3.31e-14	1.77e-13
ENSG00000105401	CDC37	17.0247	1.07215	6.25e-06	7.5e-06
ENSG00000105426	PTPRS	17.0042	1.21233	6.37e-06	7.61e-06
ENSG00000105928	GSDME	15.5825	1.73697	1.92e-05	2.04e-05
ENSG00000105953	OGDH	27.348	2.20554	2.24e-09	5.85e-09
ENSG00000106105	GARS1	72.9227	1.04108	1.04e-23	1.12e-22
ENSG00000106263	EIF3B	83.1301	1.19522	7.62e-27	9.45e-26
ENSG00000106397	PLOD3	41.5109	1.33884	6.24e-14	3.19e-13
ENSG00000106571	GLI3	15.7932	2.69775	1.64e-05	1.76e-05
ENSG00000106682	EIF4H	87.8378	1.60532	2.67e-28	3.62e-27
ENSG00000106772	PRUNE2	132.249	2.77465	6.57e-42	1.55e-40
ENSG00000107104	KANK1	113.117	2.18862	4.7e-36	8.88e-35
ENSG00000107164	FUBP3	39.0663	1.85086	3.74e-13	1.74e-12
ENSG00000107331	ABCA2	50.0097	2.53759	1.32e-16	8.82e-16
ENSG00000107341	UBE2R2	15.4576	1.2037	2.12e-05	2.22e-05
ENSG00000107581	EIF3A	57.1304	2.00039	8e-19	6.34e-18
ENSG00000107798	LIPA	17.7816	1.074	3.46e-06	4.44e-06
ENSG00000107862	GBF1	21.4025	2.45414	2.07e-07	3.61e-07
ENSG00000108055	SMC3	37.9074	2.56233	8.82e-13	3.88e-12
ENSG00000108262	GIT1	24.9169	3.28662	1.39e-08	3.16e-08
ENSG00000108424	KPNB1	182.932	2.3044	2.63e-57	8.55e-56
ENSG00000108561	C1QBP	15.5134	1.80756	2.03e-05	2.14e-05
ENSG00000108582	CPD	26.9939	1.85478	2.92e-09	7.48e-09
ENSG00000108588	CCDC47	23.2119	2.23816	5.05e-08	1.03e-07
ENSG00000108654	DDX5	18.3768	0.940242	2.16e-06	2.94e-06
ENSG00000108679	LGALS3BP	19.3617	1.27531	9.87e-07	1.48e-06
ENSG00000108819	PPP1R9B	28.7438	4.36411	7.85e-10	2.22e-09
ENSG00000108829	LRRC59	74.6435	1.91733	3.01e-24	3.39e-23
ENSG00000108946	PRKAR1A	46.5586	2.03233	1.58e-15	9.65e-15
ENSG00000109180	OCIAD1	17.9377	1.35433	3.07e-06	3.98e-06
ENSG00000109606	DHX15	15.5577	1.38383	1.96e-05	2.07e-05
ENSG00000109787	KLF3	18.4036	1.79599	2.11e-06	2.88e-06
ENSG00000110047	EHD1	16.8144	2.38182	7.4e-06	8.68e-06
ENSG00000110048	OSBP	15.9188	2.02964	1.48e-05	1.61e-05
ENSG00000110075	PPP6R3	54.2226	1.52875	6.46e-18	4.76e-17
ENSG00000110090	CPT1A	85.2162	1.60482	1.71e-27	2.23e-26
ENSG00000110092	CCND1	302.57	2.47437	1.29e-93	8.27e-92
ENSG00000110107	PRPF19	16.9872	1.07047	6.46e-06	7.7e-06
ENSG00000110108	TMEM109	17.5775	1.4626	4.04e-06	5.11e-06
ENSG00000110514	MADD	26.376	2.51659	4.69e-09	1.15e-08
ENSG00000110880	CORO1C	156.616	2.13349	2.57e-49	7.14e-48
ENSG00000110906	KCTD10	17.1669	1.78045	5.57e-06	6.8e-06
ENSG00000110917	MLEC	32.2462	2.27511	5.83e-11	1.96e-10
ENSG00000111142	METAP2	25.4568	1.35689	9.26e-09	2.17e-08
ENSG00000111605	CPSF6	16.5474	1.73721	9.12e-06	1.04e-05
ENSG00000111667	USP5	25.7768	3.10481	7.35e-09	1.74e-08
ENSG00000111674	ENO2	21.368	0.940142	2.12e-07	3.69e-07
ENSG00000111676	ATN1	55.4701	3.04227	2.61e-18	2e-17
ENSG00000111897	SERINC1	19.1788	1.06171	1.14e-06	1.69e-06
ENSG00000112473	SLC39A7	36.5728	1.70833	2.37e-12	9.78e-12
ENSG00000112531	QKI	17.8846	1.9016	3.19e-06	4.13e-06
ENSG00000112984	KIF20A	36.1384	1.58918	3.28e-12	1.32e-11
ENSG00000113013	HSPA9	108.38	1.90005	1.35e-34	2.37e-33
ENSG00000113194	FAF2	24.0245	1.36764	2.73e-08	5.86e-08
ENSG00000113368	LMNB1	17.6521	2.45964	3.82e-06	4.86e-06
ENSG00000113407	TARS1	18.8141	1.49221	1.52e-06	2.17e-06
ENSG00000113575	PPP2CA	16.1801	1.24067	1.21e-05	1.35e-05
ENSG00000114019	AMOTL2	309.423	2.05558	1.09e-95	7.15e-94
ENSG00000114062	UBE3A	15.5458	1.99824	1.98e-05	2.09e-05
ENSG00000114353	GNAI2	23.7692	0.850557	3.32e-08	6.99e-08
ENSG00000114503	NCBP2	15.4234	1.98762	2.17e-05	2.28e-05
ENSG00000114554	PLXNA1	139.862	3.50445	3.15e-44	7.89e-43
ENSG00000114861	FOXP1	16.1833	1.1947	1.21e-05	1.34e-05
ENSG00000114867	EIF4G1	35.4246	2.73575	5.51e-12	2.17e-11
ENSG00000115053	NCL	27.7197	1.37118	1.7e-09	4.52e-09
ENSG00000115091	ACTR3	73.0416	1.96292	9.46e-24	1.03e-22
ENSG00000115159	GPD2	21.9287	2.36503	1.37e-07	2.5e-07
ENSG00000115318	LOXL3	97.7277	1.13122	2.5e-31	3.81e-30
ENSG00000115419	GLS	15.4155	1.41239	2.19e-05	2.29e-05
ENSG00000115677	HDLBP	88.4728	1.34193	1.69e-28	2.33e-27
ENSG00000115762	PLEKHB2	17.5261	2.64195	4.21e-06	5.3e-06
ENSG00000115839	RAB3GAP1	19.7871	2.64775	7.11e-07	1.11e-06
ENSG00000116005	PCYOX1	19.0859	2.42294	1.23e-06	1.8e-06
ENSG00000116133	DHCR24	56.6922	2.54271	1.1e-18	8.59e-18
ENSG00000116260	QSOX1	20.539	1.74904	4.02e-07	6.56e-07
ENSG00000116478	HDAC1	32.259	1.0613	5.77e-11	1.95e-10
ENSG00000116641	DOCK7	15.4361	2.25091	2.15e-05	2.26e-05
ENSG00000116688	MFN2	40.5898	1.98295	1.23e-13	6.04e-13
ENSG00000116754	SRSF11	19.3709	2.30812	9.8e-07	1.47e-06
ENSG00000117174	ZNHIT6	20.7659	1.93752	3.38e-07	5.61e-07
ENSG00000117298	ECE1	16.5166	3.10323	9.34e-06	1.07e-05
ENSG00000117395	EBNA1BP2	99.1022	1.74013	9.56e-32	1.47e-30
ENSG00000117713	ARID1A	24.1072	3.52783	2.56e-08	5.53e-08
ENSG00000118523	CCN2	38.4587	0.994706	5.85e-13	2.65e-12
ENSG00000119318	RAD23B	25.0629	1.05132	1.24e-08	2.85e-08
ENSG00000119335	SET	79.9914	1.75257	6.97e-26	8.32e-25
ENSG00000119638	NEK9	29.0251	2.36081	6.35e-10	1.83e-09
ENSG00000120733	KDM3B	28.7149	1.79903	8.03e-10	2.27e-09
ENSG00000120802	TMPO	17.9152	1.98697	3.12e-06	4.05e-06
ENSG00000120875	DUSP4	193.212	2.74241	2e-60	6.88e-59
ENSG00000120885	CLU	40.7986	1.05525	1.06e-13	5.23e-13
ENSG00000121892	PDS5A	23.6315	1.51704	3.69e-08	7.7e-08
ENSG00000122218	COPA	86.1405	1.84356	8.9e-28	1.17e-26
ENSG00000122545	SEPTIN7	18.8141	1.82184	1.53e-06	2.17e-06
ENSG00000122566	HNRNPA2B1	721.394	2.36192	4.49e-220	6.9e-218
ENSG00000122692	SMU1	15.5839	1.21029	1.92e-05	2.04e-05
ENSG00000124151	NCOA3	31.1097	2.00978	1.35e-10	4.32e-10
ENSG00000124164	VAPB	23.8921	1.61805	3.02e-08	6.42e-08
ENSG00000124181	PLCG1	29.7345	1.73167	3.73e-10	1.12e-09
ENSG00000124198	ARFGEF2	16.7149	1.62971	8.01e-06	9.3e-06
ENSG00000124201	ZNFX1	23.6277	3.48543	3.7e-08	7.72e-08
ENSG00000124422	USP22	33.9675	1.05392	1.62e-11	5.95e-11
ENSG00000124486	USP9X	17.9544	1.98988	3.02e-06	3.94e-06
ENSG00000124535	WRNIP1	37.1812	1.31134	1.51e-12	6.42e-12
ENSG00000124942	AHNAK	Inf	2.62248	0	0
ENSG00000125107	CNOT1	41.2502	1.36511	7.6e-14	3.82e-13
ENSG00000125170	DOK4	15.1278	1.43541	2.7e-05	2.79e-05
ENSG00000125304	TM9SF2	36.65	1.22446	2.24e-12	9.27e-12
ENSG00000125398	SOX9	33.6498	1.9265	2.04e-11	7.42e-11
ENSG00000125651	GTF2F1	18.937	2.41107	1.38e-06	1.99e-06
ENSG00000125695	RP11-51F16.8	23.2119	2.23816	5.05e-08	1.03e-07
ENSG00000125755	SYMPK	67.9692	1.94468	3.59e-22	3.46e-21
ENSG00000125810	CD93	17.1455	2.84976	5.66e-06	6.9e-06
ENSG00000125944	HNRNPR	35.3617	2.06272	5.77e-12	2.26e-11
ENSG00000125977	EIF2S2	27.2233	0.970604	2.46e-09	6.38e-09
ENSG00000126012	KDM5C	63.8315	2.6015	6.85e-21	6.09e-20
ENSG00000126106	TMEM53	23.362	2.58907	4.52e-08	9.28e-08
ENSG00000126214	KLC1	34.5993	1.70638	1.01e-11	3.84e-11
ENSG00000126249	PDCD2L	18.3668	2.52405	2.18e-06	2.96e-06
ENSG00000126698	DNAJC8	33.3273	1.75148	2.61e-11	9.28e-11
ENSG00000127022	CANX	268.224	1.67394	3.29e-83	1.8e-81
ENSG00000127418	FGFRL1	146.611	3.34593	2.77e-46	7.34e-45
ENSG00000127463	EMC1	14.8444	1.75729	3.33e-05	3.4e-05
ENSG00000127481	UBR4	60.2478	2.57313	8.75e-20	7.3e-19
ENSG00000127616	SMARCA4	46.68	1.8947	1.44e-15	8.87e-15
ENSG00000127837	AAMP	16.2923	1.32739	1.11e-05	1.25e-05
ENSG00000128050	PAICS	17.072	1.33933	6.02e-06	7.26e-06
ENSG00000128595	CALU	459.698	2.31562	4.67e-141	4.14e-139
ENSG00000128833	MYO5C	152.235	2.08357	5.42e-48	1.49e-46
ENSG00000128923	MINDY2	33.3282	1.13052	2.61e-11	9.27e-11
ENSG00000129250	KIF1C	18.7709	1.96253	1.58e-06	2.24e-06
ENSG00000129351	ILF3	49.1001	2.3601	2.52e-16	1.66e-15
ENSG00000129473	BCL2L2	55.9695	1.41562	1.83e-18	1.42e-17
ENSG00000130158	DOCK6	20.3939	1.91607	4.5e-07	7.26e-07
ENSG00000130164	LDLR	85.6872	2.1673	1.23e-27	1.61e-26
ENSG00000130175	PRKCSH	218.736	1.58392	3.15e-68	1.43e-66
ENSG00000130309	COLGALT1	16.925	1.30385	6.78e-06	8.04e-06
ENSG00000130402	ACTN4	25.5136	2.46949	8.88e-09	2.09e-08
ENSG00000130477	UNC13A	31.8075	1.98842	8.07e-11	2.66e-10
ENSG00000130669	PAK4	15.3161	1.59174	2.36e-05	2.45e-05
ENSG00000130699	TAF4	27.7983	3.83206	1.6e-09	4.28e-09
ENSG00000130723	PRRC2B	25.3778	2.11279	9.82e-09	2.29e-08
ENSG00000130826	DKC1	29.0111	1.32791	6.43e-10	1.85e-09
ENSG00000130985	UBA1	66.593	1.71108	9.67e-22	8.99e-21
ENSG00000131149	GSE1	17.8358	2.47601	3.31e-06	4.27e-06
ENSG00000131236	CAP1	25.8911	1.13713	6.75e-09	1.61e-08
ENSG00000131238	PPT1	19.9314	1.03007	6.38e-07	1e-06
ENSG00000131473	ACLY	32.6716	1.82478	4.23e-11	1.46e-10
ENSG00000131620	ANO1	22.5985	1.67164	8.12e-08	1.57e-07
ENSG00000131747	TOP2A	25.7968	1.54112	7.24e-09	1.72e-08
ENSG00000131779	PEX11B	41.2831	1.96794	7.41e-14	3.74e-13
ENSG00000131828	PDHA1	78.7492	1.62669	1.69e-25	1.97e-24
ENSG00000132182	NUP210	25.0268	2.24915	1.28e-08	2.93e-08
ENSG00000132305	IMMT	48.729	1.37749	3.29e-16	2.14e-15
ENSG00000132341	RAN	16.2493	1.71658	1.15e-05	1.28e-05
ENSG00000132361	CLUH	25.1177	1.70166	1.19e-08	2.75e-08
ENSG00000132405	TBC1D14	19.8129	2.12024	6.98e-07	1.09e-06
ENSG00000132716	DCAF8	17.1739	2.41617	5.54e-06	6.76e-06
ENSG00000132780	NASP	37.8941	3.08262	8.93e-13	3.92e-12
ENSG00000132824	SERINC3	18.9194	1.66213	1.4e-06	2.02e-06
ENSG00000133026	MYH10	21.3288	2.77231	2.19e-07	3.8e-07
ENSG00000133030	MPRIP	16.2939	1.5529	1.11e-05	1.24e-05
ENSG00000133706	LARS1	42.0629	1.17041	4.14e-14	2.18e-13
ENSG00000133816	MICAL2	43.1621	1.32799	1.87e-14	1.02e-13
ENSG00000133835	HSD17B4	27.077	1.61263	2.75e-09	7.06e-09
ENSG00000133884	DPF2	35.4437	1.84246	5.43e-12	2.14e-11
ENSG00000134250	NOTCH2	29.7776	1.59418	3.6e-10	1.09e-09
ENSG00000134285	FKBP11	20.7064	2.00609	3.53e-07	5.84e-07
ENSG00000134287	ARF3	20.7064	2.00609	3.53e-07	5.84e-07
ENSG00000134294	SLC38A2	31.8662	1.01144	7.71e-11	2.55e-10
ENSG00000134318	ROCK2	20.2299	2.89593	5.09e-07	8.13e-07
ENSG00000134440	NARS1	30.218	2.72102	2.58e-10	8.01e-10
ENSG00000134684	YARS1	29.6263	0.934796	4.06e-10	1.21e-09
ENSG00000134853	PDGFRA	327.252	1.84357	4.26e-101	3.07e-99
ENSG00000135018	UBQLN1	72.0741	1.2261	1.94e-23	2.01e-22
ENSG00000135047	CTSL	20.1365	1.30641	5.47e-07	8.68e-07
ENSG00000135052	GOLM1	29.7661	2.17623	3.64e-10	1.1e-09
ENSG00000135316	SYNCRIP	25.1663	3.30599	1.15e-08	2.66e-08
ENSG00000135317	SNX14	25.1663	3.30599	1.15e-08	2.66e-08
ENSG00000135373	EHF	63.5278	2.54904	8.48e-21	7.52e-20
ENSG00000135387	CAPRIN1	23.2102	1.66031	5.07e-08	1.03e-07
ENSG00000135482	ZC3H10	23.1469	2.07071	5.33e-08	1.08e-07
ENSG00000135486	HNRNPA1	30.8386	0.837403	1.64e-10	5.21e-10
ENSG00000135506	OS9	75.1618	2.99868	2.09e-24	2.37e-23
ENSG00000135624	CCT7	13.8986	0.784704	6.52e-05	6.55e-05
ENSG00000136026	CKAP4	17.8503	1.70166	3.28e-06	4.23e-06
ENSG00000136068	FLNB	62.8666	2.41145	1.35e-20	1.19e-19
ENSG00000136450	SRSF1	52.4692	1.91437	2.25e-17	1.6e-16
ENSG00000136628	EPRS1	68.6646	1.73841	2.17e-22	2.14e-21
ENSG00000136720	HS6ST1	17.2707	2.86376	5.12e-06	6.32e-06
ENSG00000136758	YME1L1	22.0395	1.13092	1.26e-07	2.32e-07
ENSG00000136813	ECPAS	15.6713	1.74329	1.8e-05	1.92e-05
ENSG00000136938	ANP32B	80.6768	1.82022	4.27e-26	5.17e-25
ENSG00000137124	ALDH1B1	45.8652	1.43325	2.61e-15	1.56e-14
ENSG00000137497	NUMA1	34.856	2.30954	8.34e-12	3.22e-11
ENSG00000137845	ADAM10	213.409	1.23619	1.32e-66	5.72e-65
ENSG00000138032	PPM1B	18.5919	1.04036	1.82e-06	2.53e-06
ENSG00000138069	RAB1A	16.2538	1.01246	1.14e-05	1.28e-05
ENSG00000138071	ACTR2	103.568	1.12629	4.04e-33	6.65e-32
ENSG00000138079	SLC3A1	18.5919	1.04036	1.82e-06	2.53e-06
ENSG00000138162	TACC2	36.7368	1.76296	2.09e-12	8.73e-12
ENSG00000138668	HNRNPD	195.416	3.47532	4.21e-61	1.49e-59
ENSG00000138758	SEPTIN11	101.487	1.70128	1.75e-32	2.81e-31
ENSG00000138760	SCARB2	20.0885	1.77761	5.68e-07	8.97e-07
ENSG00000139318	DUSP6	87.0243	1.60558	4.8e-28	6.35e-27
ENSG00000139514	SLC7A1	26.9575	3.18669	3.01e-09	7.67e-09
ENSG00000139641	ESYT1	23.1469	2.07071	5.33e-08	1.08e-07
ENSG00000139644	TMBIM6	40.2788	1.45414	1.54e-13	7.5e-13
ENSG00000139697	SBNO1	21.7642	1.5293	1.56e-07	2.81e-07
ENSG00000140105	WARS1	73.004	1.22164	9.8e-24	1.06e-22
ENSG00000140332	TLE3	18.3069	2.71782	2.28e-06	3.08e-06
ENSG00000140350	ANP32A	242.535	2.13257	2.03e-75	9.77e-74
ENSG00000140521	POLG	17.9635	1.83343	3e-06	3.91e-06
ENSG00000140688	RUSF1	16.0121	1.48955	1.38e-05	1.51e-05
ENSG00000141385	AFG3L2	19.8957	1.71536	6.56e-07	1.03e-06
ENSG00000141456	PELP1	16.6894	2.09377	8.17e-06	9.46e-06
ENSG00000141503	MINK1	60.0955	2.31955	9.76e-20	8.12e-19
ENSG00000141522	ARHGDIA	18.4831	1.18083	1.98e-06	2.73e-06
ENSG00000141551	CSNK1D	39.2602	1.72777	3.24e-13	1.52e-12
ENSG00000141736	ERBB2	25.623	1.9972	8.21e-09	1.94e-08
ENSG00000141756	FKBP10	102.806	1.08946	6.95e-33	1.13e-31
ENSG00000141905	NFIC	74.5629	1.52352	3.2e-24	3.58e-23
ENSG00000141959	PFKL	34.2701	1.13298	1.29e-11	4.83e-11
ENSG00000142192	APP	459.947	1.92982	3.78e-141	3.49e-139
ENSG00000142230	SAE1	28.8757	1.14946	7.12e-10	2.03e-09
ENSG00000142453	CARM1	26.9235	1.25866	3.1e-09	7.86e-09
ENSG00000142864	SERBP1	147.845	1.82428	1.15e-46	3.12e-45
ENSG00000142871	CCN1	636.458	1.31787	1.99e-194	2.55e-192
ENSG00000142949	PTPRF	170.652	2.36962	1.4e-53	4.25e-52
ENSG00000143126	CELSR2	18.1567	2.95818	2.57e-06	3.42e-06
ENSG00000143127	ITGA10	18.5072	2.37485	1.95e-06	2.68e-06
ENSG00000143321	HDGF	60.4472	0.985634	7.59e-20	6.36e-19
ENSG00000143376	SNX27	18.937	2.41107	1.38e-06	1.99e-06
ENSG00000143384	MCL1	22.6108	2.29956	8.03e-08	1.56e-07
ENSG00000143398	PIP5K1A	17.1634	1.26547	5.59e-06	6.81e-06
ENSG00000143549	TPM3	14.4249	0.871978	4.5e-05	4.55e-05
ENSG00000143641	GALNT2	34.1187	2.1153	1.45e-11	5.36e-11
ENSG00000143799	PARP1	30.3232	1.85561	2.39e-10	7.44e-10
ENSG00000143870	PDIA6	29.8086	0.901264	3.51e-10	1.06e-09
ENSG00000143882	ATP6V1C2	15.5414	1.73379	1.99e-05	2.1e-05
ENSG00000143924	EML4	606.474	1.66819	2.23e-185	2.71e-183
ENSG00000144028	SNRNP200	24.1632	1.87687	2.45e-08	5.32e-08
ENSG00000144381	HSPD1	65.6714	1.15715	1.85e-21	1.7e-20
ENSG00000145216	FIP1L1	327.252	1.84357	4.26e-101	3.07e-99
ENSG00000145495	MARCHF6	14.8942	0.995918	3.21e-05	3.28e-05
ENSG00000146223	RPL7L1	20.5211	1.69949	4.08e-07	6.65e-07
ENSG00000146247	PHIP	18.5892	2.03559	1.83e-06	2.54e-06
ENSG00000146648	EGFR	134.704	1.75507	1.15e-42	2.82e-41
ENSG00000146918	NCAPG2	14.2001	1.21517	5.27e-05	5.31e-05
ENSG00000147416	ATP6V1B2	13.6127	0.969412	7.96e-05	7.98e-05
ENSG00000147649	MTDH	20.3661	1.25517	4.59e-07	7.4e-07
ENSG00000148248	SURF4	43.3915	1.24709	1.57e-14	8.67e-14
ENSG00000148396	SEC16A	23.0003	3.43002	5.96e-08	1.19e-07
ENSG00000148400	NOTCH1	15.8719	2.14684	1.54e-05	1.67e-05
ENSG00000148672	GLUD1	16.1595	1.21593	1.23e-05	1.37e-05
ENSG00000149084	HSD17B12	26.6713	2.42688	3.73e-09	9.36e-09
ENSG00000149136	SSRP1	41.2422	1.68636	7.66e-14	3.84e-13
ENSG00000149257	SERPINH1	51.5685	1.57258	4.35e-17	2.99e-16
ENSG00000149428	HYOU1	159.969	2.5306	2.43e-50	6.99e-49
ENSG00000149480	MTA2	21.7461	0.86633	1.58e-07	2.84e-07
ENSG00000149485	FADS1	16.2813	2.06037	1.12e-05	1.26e-05
ENSG00000149716	LTO1	35.2451	1.3402	6.32e-12	2.46e-11
ENSG00000149782	PLCB3	26.9827	2.26417	2.96e-09	7.54e-09
ENSG00000150093	ITGB1	216.86	1.48174	1.18e-67	5.23e-66
ENSG00000150593	PDCD4	35.9689	1.88942	3.71e-12	1.49e-11
ENSG00000150753	CCT5	54.6492	1.22474	4.73e-18	3.54e-17
ENSG00000150760	DOCK1	44.254	2.0427	8.35e-15	4.77e-14
ENSG00000150938	CRIM1	20.7937	2.09212	3.31e-07	5.5e-07
ENSG00000151176	PLBD2	18.0664	2.3377	2.76e-06	3.64e-06
ENSG00000152127	MGAT5	16.9987	2.3991	6.4e-06	7.64e-06
ENSG00000152795	HNRNPDL	17.0179	1.84093	6.3e-06	7.54e-06
ENSG00000153187	HNRNPU	97.027	2.50119	4.11e-31	6.19e-30
ENSG00000153207	AHCTF1	19.2441	3.43178	1.08e-06	1.61e-06
ENSG00000153395	LPCAT1	61.6749	1.65781	3.18e-20	2.72e-19
ENSG00000153561	RMND5A	22.2205	3.35763	1.1e-07	2.05e-07
ENSG00000153815	CMIP	19.5253	2.01315	8.68e-07	1.33e-06
ENSG00000154305	MIA3	17.1759	1.85269	5.53e-06	6.75e-06
ENSG00000155380	SLC16A1	18.3534	1.25261	2.2e-06	2.99e-06
ENSG00000155506	LARP1	44.9468	2.64983	5.03e-15	2.95e-14
ENSG00000155660	PDIA4	34.4257	0.901031	1.15e-11	4.33e-11
ENSG00000156515	HK1	142.95	1.98196	3.59e-45	9.29e-44
ENSG00000157216	SSBP3	25.9952	2.92057	6.25e-09	1.5e-08
ENSG00000158467	AHCYL2	19.4033	1.27706	9.55e-07	1.44e-06
ENSG00000158623	COPG2	26.1196	1.15338	5.7e-09	1.37e-08
ENSG00000158864	NDUFS2	24.2171	1.14779	2.36e-08	5.13e-08
ENSG00000158941	CCAR2	26.9827	2.26417	2.96e-09	7.54e-09
ENSG00000159079	C21orf59	26.2838	2.93929	5.03e-09	1.22e-08
ENSG00000159140	SON	73.5089	1.91847	6.78e-24	7.44e-23
ENSG00000159202	UBE2Z	34.509	1.58968	1.08e-11	4.09e-11
ENSG00000159352	PSMD4	17.5208	0.871204	4.23e-06	5.32e-06
ENSG00000159399	HK2	25.1287	2.86507	1.18e-08	2.73e-08
ENSG00000160551	TAOK1	25.1049	2.25325	1.2e-08	2.77e-08
ENSG00000160633	SAFB	21.1929	2.58496	2.44e-07	4.17e-07
ENSG00000160710	ADAR	29.6747	1.69887	3.91e-10	1.17e-09
ENSG00000160877	NACC1	24.8687	2.84756	1.44e-08	3.26e-08
ENSG00000161547	SRSF2	29.9954	1.3535	3.05e-10	9.34e-10
ENSG00000161640	SIGLEC11	18.8792	2.27065	1.44e-06	2.07e-06
ENSG00000162337	LRP5	26.4405	2.64195	4.45e-09	1.1e-08
ENSG00000162613	FUBP1	24.5257	1.67773	1.88e-08	4.14e-08
ENSG00000162735	PEX19	17.1739	2.41617	5.54e-06	6.76e-06
ENSG00000162923	WDR26	32.6716	1.67832	4.23e-11	1.46e-10
ENSG00000163166	IWS1	30.4437	2.20402	2.19e-10	6.85e-10
ENSG00000163217	BMP10	Inf	2.02237	0	0
ENSG00000163399	ATP1A1	23.8459	0.989474	3.13e-08	6.63e-08
ENSG00000163412	EIF4E3	16.1833	1.1947	1.21e-05	1.34e-05
ENSG00000163430	FSTL1	15.9631	2.71717	1.44e-05	1.57e-05
ENSG00000163520	FBLN2	Inf	1.46345	0	0
ENSG00000163527	STT3B	33.4414	1.60421	2.4e-11	8.57e-11
ENSG00000163938	GNL3	15.3239	1.71782	2.34e-05	2.44e-05
ENSG00000163975	MELTF	112.107	2.55398	9.54e-36	1.79e-34
ENSG00000164040	PGRMC2	15.6922	0.989112	1.77e-05	1.89e-05
ENSG00000164062	APEH	23.8798	0.877886	3.05e-08	6.48e-08
ENSG00000164104	HMGB2	18.4416	1.17913	2.05e-06	2.81e-06
ENSG00000164244	PRRC1	27.9643	2.7287	1.41e-09	3.82e-09
ENSG00000164761	TNFRSF11B	103.898	0.879229	3.17e-33	5.29e-32
ENSG00000164880	INTS1	30.6487	3.02791	1.89e-10	5.94e-10
ENSG00000164904	ALDH7A1	27.5628	1.68961	1.91e-09	5.04e-09
ENSG00000164916	FOXK1	17.5292	2.89138	4.19e-06	5.29e-06
ENSG00000164924	YWHAZ	65.8091	1.35972	1.68e-21	1.55e-20
ENSG00000164983	TMEM65	16.344	2.18917	1.06e-05	1.2e-05
ENSG00000165119	HNRNPK	109.704	1.54853	5.25e-35	9.46e-34
ENSG00000165219	GAPVD1	18.8631	2.4051	1.46e-06	2.1e-06
ENSG00000165240	ATP7A	31.9863	1.11263	7.05e-11	2.35e-10
ENSG00000165280	VCP	19.3266	1.59522	1.01e-06	1.52e-06
ENSG00000165458	INPPL1	126.606	1.89144	3.62e-40	7.73e-39
ENSG00000165688	PMPCA	42.5153	1.26526	2.97e-14	1.59e-13
ENSG00000165916	PSMC3	31.7981	1.30154	8.16e-11	2.68e-10
ENSG00000165934	CPSF2	23.8343	2.10692	3.16e-08	6.69e-08
ENSG00000166123	GPT2	23.6471	1.57627	3.64e-08	7.61e-08
ENSG00000166326	TRIM44	20.5476	2.5366	3.99e-07	6.52e-07
ENSG00000166340	TPP1	30.5783	1.94566	1.99e-10	6.24e-10
ENSG00000166411	IDH3A	20.2819	1.64302	4.9e-07	7.84e-07
ENSG00000166508	MCM7	20.1204	1.48828	5.53e-07	8.77e-07
ENSG00000166598	HSP90B1	979.889	1.60117	5.5e-298	1.06e-295
ENSG00000166848	TERF2IP	27.4685	3.01577	2.04e-09	5.38e-09
ENSG00000166902	MRPL16	17.1115	1.34151	5.82e-06	7.06e-06
ENSG00000166986	MARS1	22.8314	0.910636	6.78e-08	1.34e-07
ENSG00000167004	PDIA3	282.935	1.46296	1.11e-87	6.73e-86
ENSG00000167110	GOLGA2	23.0977	3.84093	5.53e-08	1.11e-07
ENSG00000167460	TPM4	46.7783	1.782	1.34e-15	8.29e-15
ENSG00000167491	GATAD2A	19.6695	2.84682	7.77e-07	1.2e-06
ENSG00000167524	SGK494	17.1289	1.51457	5.75e-06	6.98e-06
ENSG00000167548	KMT2D	27.1858	3.20252	2.53e-09	6.55e-09
ENSG00000167972	ABCA3	18.8792	2.27065	1.44e-06	2.07e-06
ENSG00000167978	SRRM2	79.1487	2.25656	1.28e-25	1.49e-24
ENSG00000167986	DDB1	52.3147	1.41044	2.53e-17	1.79e-16
ENSG00000168000	BSCL2	58.9834	3.23536	2.15e-19	1.75e-18
ENSG00000168036	CTNNB1	26.5795	0.93415	4.01e-09	9.97e-09
ENSG00000168066	SF1	20.4459	1.36433	4.31e-07	7e-07
ENSG00000168259	DNAJC7	18.955	2.78069	1.36e-06	1.97e-06
ENSG00000168385	SEPTIN2	39.8439	1.40751	2.14e-13	1.01e-12
ENSG00000168439	STIP1	67.83	2.26734	3.97e-22	3.81e-21
ENSG00000168497	CAVIN2	243.566	1.39936	9.68e-76	4.78e-74
ENSG00000168610	STAT3	19.6255	2.46662	8.02e-07	1.24e-06
ENSG00000168710	AHCYL1	57.5509	1.80349	5.88e-19	4.74e-18
ENSG00000168906	MAT2A	47.9633	1.28352	5.71e-16	3.64e-15
ENSG00000168924	LETM1	29.6879	3.63516	3.87e-10	1.16e-09
ENSG00000169045	HNRNPH1	117.912	1.5501	1.6e-37	3.2e-36
ENSG00000169047	IRS1	62.7638	1.92257	1.46e-20	1.28e-19
ENSG00000169093	ASMTL	30.0935	0.974555	2.83e-10	8.73e-10
ENSG00000169174	PCSK9	132.034	1.37983	7.7e-42	1.79e-40
ENSG00000169375	SIN3A	17.5603	2.89479	4.09e-06	5.17e-06
ENSG00000169710	FASN	Inf	3.15555	0	0
ENSG00000169714	CNBP	49.375	0.923425	2.07e-16	1.37e-15
ENSG00000169908	TM4SF1	19.1022	1.05888	1.21e-06	1.78e-06
ENSG00000169992	NLGN2	27.136	2.68203	2.63e-09	6.78e-09
ENSG00000170027	YWHAG	182.482	2.00213	3.65e-57	1.17e-55
ENSG00000170144	HNRNPA3	572.545	2.95155	4.04e-175	4.43e-173
ENSG00000170242	USP47	15.4717	1.3787	2.09e-05	2.2e-05
ENSG00000170348	TMED10	16.332	3.08092	1.07e-05	1.21e-05
ENSG00000170445	HARS	17.4403	1.62406	4.5e-06	5.62e-06
ENSG00000170502	NUDT9	22.5036	1.59435	8.73e-08	1.68e-07
ENSG00000170515	PA2G4	34.2401	2.02664	1.32e-11	4.93e-11
ENSG00000170540	ARL6IP1	19.2517	0.960272	1.07e-06	1.6e-06
ENSG00000170561	IRX2	87.4744	1.65143	3.47e-28	4.65e-27
ENSG00000170606	HSPA4	51.5315	1.91931	4.48e-17	3.07e-16
ENSG00000170759	KIF5B	79.6614	1.55874	8.89e-26	1.05e-24
ENSG00000171262	FAM98B	27.2066	3.45799	2.49e-09	6.46e-09
ENSG00000171456	ASXL1	17.5258	1.6292	4.21e-06	5.3e-06
ENSG00000171603	CLSTN1	196.766	2.47581	1.6e-61	5.85e-60
ENSG00000171867	PRNP	15.7932	0.692251	1.64e-05	1.76e-05
ENSG00000171940	ZNF217	49.1491	1.34827	2.43e-16	1.6e-15
ENSG00000172037	LAMB2	249.835	2.4122	1.21e-77	6.2e-76
ENSG00000172201	ID4	21.1792	1.18408	2.46e-07	4.21e-07
ENSG00000172534	HCFC1	67.6052	1.97699	4.7e-22	4.45e-21
ENSG00000172725	CORO1B	16.0369	1.20962	1.36e-05	1.49e-05
ENSG00000173402	DAG1	27.2824	1.56545	2.36e-09	6.13e-09
ENSG00000173442	EHBP1L1	45.6733	3.57329	3.01e-15	1.78e-14
ENSG00000173530	TNFRSF10D	19.137	1.8422	1.18e-06	1.73e-06
ENSG00000173692	PSMD1	17.7568	1.59457	3.52e-06	4.52e-06
ENSG00000173786	CNP	18.8026	0.945437	1.54e-06	2.19e-06
ENSG00000173848	NET1	131.513	2.59337	1.12e-41	2.57e-40
ENSG00000174231	PRPF8	793.126	1.86318	1.07e-241	1.76e-239
ENSG00000174233	ADCY6	22.5203	2.6845	8.6e-08	1.66e-07
ENSG00000174238	PITPNA	20.9286	2.42031	2.99e-07	5.01e-07
ENSG00000174437	ATP2A2	179.356	1.47772	3.27e-56	1.02e-54
ENSG00000174938	SEZ6L2	44.472	2.24067	7.11e-15	4.1e-14
ENSG00000174996	KLC2	22.5011	2.11144	8.76e-08	1.68e-07
ENSG00000175166	PSMD2	19.2588	1.419	1.06e-06	1.59e-06
ENSG00000175221	MED16	16.4669	2.19957	9.7e-06	1.1e-05
ENSG00000175582	RAB6A	22.1343	1.83101	1.17e-07	2.17e-07
ENSG00000175931	UBE2O	17.1021	2.40936	5.87e-06	7.11e-06
ENSG00000176619	LMNB2	111.478	2.36682	1.5e-35	2.77e-34
ENSG00000176986	SEC24C	27.3818	1.62296	2.19e-09	5.72e-09
ENSG00000177189	RPS6KA3	15.0872	1.57663	2.79e-05	2.87e-05
ENSG00000177731	FLII	43.7324	1.93666	1.23e-14	6.84e-14
ENSG00000177885	GRB2	28.7966	2.35019	7.55e-10	2.14e-09
ENSG00000178252	WDR6	56.9771	2.12964	8.99e-19	7.05e-18
ENSG00000178404	DDC8	72.8372	3.15178	1.12e-23	1.19e-22
ENSG00000178467	P4HTM	56.9771	2.12964	8.99e-19	7.05e-18
ENSG00000178726	THBD	380.87	1.48588	2.8e-117	2.22e-115
ENSG00000178950	GAK	17.6801	2.0651	3.74e-06	4.76e-06
ENSG00000178951	ZBTB7A	26.1217	3.6958	5.69e-09	1.37e-08
ENSG00000178988	MRFAP1L1	23.4484	3.46949	4.25e-08	8.74e-08
ENSG00000179010	MRFAP1	20.8506	0.940847	3.17e-07	5.29e-07
ENSG00000179051	RCC2	35.938	2.99422	3.8e-12	1.52e-11
ENSG00000179218	CALR	309.643	1.20738	9.06e-96	6.14e-94
ENSG00000179295	PTPN11	16.1681	1.54477	1.22e-05	1.36e-05
ENSG00000179889	PDXDC1	24.9996	1.91474	1.3e-08	2.98e-08
ENSG00000180398	MCFD2	20.6009	1.92802	3.83e-07	6.29e-07
ENSG00000180900	SCRIB	34.6404	2.93515	9.79e-12	3.73e-11
ENSG00000180921	FAM83H	17.3561	2.04064	4.8e-06	5.96e-06
ENSG00000181222	POLR2A	43.3369	3.8813	1.64e-14	9e-14
ENSG00000181789	COPG1	59.6026	1.24093	1.38e-19	1.14e-18
ENSG00000182827	ACBD3	19.3709	2.09077	9.79e-07	1.47e-06
ENSG00000182934	SRPRA	68.9762	1.69272	1.73e-22	1.72e-21
ENSG00000183020	AP2A2	15.2066	1.64352	2.55e-05	2.64e-05
ENSG00000183741	CBX6	38.1043	2.84705	7.62e-13	3.38e-12
ENSG00000183751	TBL3	15.425	0.942009	2.17e-05	2.27e-05
ENSG00000184056	VPS33B	22.5115	1.66784	8.66e-08	1.67e-07
ENSG00000184205	TSPYL2	24.9768	4.64195	1.32e-08	3.03e-08
ENSG00000184371	CSF1	48.5498	1.63569	3.74e-16	2.43e-15
ENSG00000184432	COPB2	99.8642	1.72924	5.57e-32	8.67e-31
ENSG00000184634	MED12	16.8424	2	7.24e-06	8.51e-06
ENSG00000184640	SEPTIN9	133.907	1.73665	2.02e-42	4.9e-41
ENSG00000185164	NOMO2	53.5516	2.12156	1.04e-17	7.57e-17
ENSG00000185624	P4HB	61.8912	0.932145	2.73e-20	2.34e-19
ENSG00000185896	LAMP1	18.1939	0.992398	2.49e-06	3.33e-06
ENSG00000186591	UBE2H	41.2289	2.19496	7.74e-14	3.88e-13
ENSG00000187147	RNF220	117.912	2.4141	1.59e-37	3.2e-36
ENSG00000187210	GCNT1	23.9776	1.24579	2.83e-08	6.05e-08
ENSG00000187514	PTMA	196.455	0.990266	2.02e-61	7.27e-60
ENSG00000187555	USP7	62.5148	3.33377	1.74e-20	1.52e-19
ENSG00000187678	SPRY4	72.9199	1.64067	1.05e-23	1.12e-22
ENSG00000188042	ARL4C	55.3099	1.49095	2.93e-18	2.24e-17
ENSG00000188157	AGRN	43.3142	2.16681	1.67e-14	9.14e-14
ENSG00000188229	TUBB4B	84.3547	0.943943	3.14e-27	4.04e-26
ENSG00000188428	BLOC1S5	24.7649	1.2263	1.55e-08	3.51e-08
ENSG00000188687	SLC4A5	33.7755	2.66521	1.86e-11	6.8e-11
ENSG00000188976	NOC2L	23.1535	1.93929	5.3e-08	1.07e-07
ENSG00000189091	SF3B3	21.1715	1.50343	2.48e-07	4.23e-07
ENSG00000189241	TSPYL1	25.5977	1.94067	8.36e-09	1.97e-08
ENSG00000189403	HMGB1	48.372	1.13394	4.26e-16	2.75e-15
ENSG00000196230	TUBB	14.8247	0.816905	3.37e-05	3.45e-05
ENSG00000196305	IARS1	51.3655	1.02321	5.05e-17	3.45e-16
ENSG00000196313	POM121	18.8763	1.76522	1.44e-06	2.08e-06
ENSG00000196365	LONP1	57.0043	1.60465	8.76e-19	6.92e-18
ENSG00000196367	TRRAP	45.933	2.42724	2.49e-15	1.49e-14
ENSG00000196419	XRCC6	51.1739	0.935052	5.81e-17	3.94e-16
ENSG00000196510	ANAPC7	17.4885	3.22352	4.34e-06	5.44e-06
ENSG00000196526	AFAP1	16.2302	2.51087	1.17e-05	1.3e-05
ENSG00000196576	PLXNB2	59.094	2.37403	1.99e-19	1.63e-18
ENSG00000196591	HDAC2	22.6414	1.03247	7.86e-08	1.53e-07
ENSG00000196628	TCF4	32.347	1.10453	5.4e-11	1.83e-10
ENSG00000196712	NF1	29.5672	1.726	4.24e-10	1.26e-09
ENSG00000197043	ANXA6	21.8165	1.41956	1.5e-07	2.71e-07
ENSG00000197081	IGF2R	30.1322	3	2.75e-10	8.5e-10
ENSG00000197102	DYNC1H1	38.832	2.51979	4.44e-13	2.04e-12
ENSG00000197170	PSMD12	17.2763	1.4464	5.1e-06	6.3e-06
ENSG00000197226	TBC1D9B	33.1335	1.77505	3.03e-11	1.06e-10
ENSG00000197323	TRIM33	20.2133	2.68203	5.17e-07	8.23e-07
ENSG00000197324	LRP10	21.6902	2.80119	1.65e-07	2.96e-07
ENSG00000197386	HTT	26.929	3.1847	3.08e-09	7.83e-09
ENSG00000197444	OGDHL	22.7266	2.30657	7.36e-08	1.44e-07
ENSG00000197451	HNRNPAB	70.6378	1.23101	5.34e-23	5.44e-22
ENSG00000197586	ENTPD6	35.261	0.870927	6.23e-12	2.43e-11
ENSG00000197694	SPTAN1	118.143	3.17293	1.34e-37	2.73e-36
ENSG00000197712	FAM114A1	17.2763	1.4464	5.1e-06	6.3e-06
ENSG00000197746	PSAP	556.887	1.25029	2.19e-170	2.29e-168
ENSG00000197879	MYO1C	516.092	1.93328	4.55e-158	4.37e-156
ENSG00000197971	MBP	21.3563	2.04443	2.14e-07	3.72e-07
ENSG00000198218	QRICH1	22.416	1.41886	9.38e-08	1.79e-07
ENSG00000198363	ASPH	14.971	1.17927	3.04e-05	3.11e-05
ENSG00000198380	GFPT1	39.163	1.30747	3.48e-13	1.62e-12
ENSG00000198408	OGA	34.509	2.51309	1.08e-11	4.09e-11
ENSG00000198563	DDX39B	19.5887	0.884523	8.25e-07	1.27e-06
ENSG00000198700	IPO9	27.3799	2.13786	2.19e-09	5.73e-09
ENSG00000198743	SLC5A3	38.53	1.64601	5.53e-13	2.52e-12
ENSG00000198752	CDC42BPB	45.8316	2.60622	2.68e-15	1.6e-14
ENSG00000198793	MTOR	28.5	2.18743	9.44e-10	2.63e-09
ENSG00000198836	OPA1	37.537	1.83951	1.16e-12	5.01e-12
ENSG00000198901	PRC1	22.5115	1.66784	8.66e-08	1.67e-07
ENSG00000198911	SREBF2	16.2679	1.1988	1.13e-05	1.27e-05
ENSG00000203485	INF2	31.8637	2.03653	7.74e-11	2.56e-10
ENSG00000203879	GDI1	104.835	1.43247	1.63e-33	2.76e-32
ENSG00000204130	RUFY2	24.6927	3.02915	1.64e-08	3.69e-08
ENSG00000204256	BRD2	68.458	1.84976	2.51e-22	2.47e-21
ENSG00000204351	SKIV2L	16.5992	1.98085	8.76e-06	1.01e-05
ENSG00000204394	VARS1	79.748	1.87565	8.33e-26	9.85e-25
ENSG00000204463	BAG6	18.7727	0.903351	1.58e-06	2.23e-06
ENSG00000204469	PRRC2A	170.881	2.42572	1.18e-53	3.63e-52
ENSG00000204592	HLA-E	17.8423	1.89877	3.3e-06	4.26e-06
ENSG00000204843	DCTN1	33.7755	2.66521	1.86e-11	6.8e-11
ENSG00000205903	ZNF316	18.0439	4.63941	2.81e-06	3.7e-06
ENSG00000213024	NUP62	18.8792	2.27065	1.44e-06	2.07e-06
ENSG00000213265	TSGA13	26.1196	1.15338	5.7e-09	1.37e-08
ENSG00000213402	PTPRCAP	16.0369	1.20962	1.36e-05	1.49e-05
ENSG00000213760	ATP6V1G2	19.5887	0.884523	8.25e-07	1.27e-06
ENSG00000214078	CPNE1	16.4125	1.61045	1.01e-05	1.15e-05
ENSG00000214753	HNRNPUL2	58.9834	3.23536	2.15e-19	1.75e-18
ENSG00000215301	DDX3X	20.829	3.60334	3.22e-07	5.37e-07
ENSG00000221823	PPP3R1	16.0957	1.01915	1.3e-05	1.43e-05
ENSG00000234857	HNRNPUL2-BSCL2	58.9834	3.23536	2.15e-19	1.75e-18
ENSG00000239264	TXNDC5	24.7649	1.2263	1.55e-08	3.51e-08
ENSG00000241973	PI4KA	28.1825	1.74468	1.19e-09	3.28e-09
ENSG00000242220	TCP10L	26.2838	2.93929	5.03e-09	1.22e-08
ENSG00000242259	C22orf39	18.7367	2.75899	1.63e-06	2.29e-06
ENSG00000243667	WDR92	16.0957	1.01915	1.3e-05	1.43e-05
ENSG00000243927	MRPS6	38.53	1.64601	5.53e-13	2.52e-12
ENSG00000244005	NFS1	16.4125	1.61045	1.01e-05	1.15e-05
ENSG00000244405	ETV5	19.414	1.7972	9.45e-07	1.43e-06
ENSG00000244462	RBM12	16.4125	1.61045	1.01e-05	1.15e-05
ENSG00000244509	APOBEC3C	16.2493	1.71658	1.15e-05	1.28e-05
ENSG00000249915	PDCD6	80.2996	1.36383	5.57e-26	6.72e-25
ENSG00000251184	RP11-101E3.5	16.1704	2.32148	1.22e-05	1.36e-05
ENSG00000253729	PRKDC	265.338	2.6938	2.49e-82	1.33e-80
ENSG00000254870	ATP6V1G2-DDX39B	19.5887	0.884523	8.25e-07	1.27e-06
ENSG00000254986	DPP3	15.9992	2.72102	1.4e-05	1.53e-05
ENSG00000255302	EID1	20.0598	1.04483	5.8e-07	9.15e-07
ENSG00000256053	APOPT1	34.5993	1.70638	1.01e-11	3.84e-11
ENSG00000256349	CTD-3074O7.11	15.9992	2.72102	1.4e-05	1.53e-05
ENSG00000256453	DND1	17.4403	1.62406	4.5e-06	5.62e-06
ENSG00000256500	RP11-73M18.2	34.5993	1.70638	1.01e-11	3.84e-11
ENSG00000257411	RP11-603J24.9	34.2401	2.02664	1.32e-11	4.93e-11
ENSG00000258465	DCAF8	17.1739	2.41617	5.54e-06	6.76e-06
ENSG00000258466	RP11-1012A1.4	18.9858	1.25951	1.32e-06	1.93e-06
ENSG00000258472	RP11-192H23.4	17.1289	1.51457	5.75e-06	6.98e-06
ENSG00000258643	BCL2L2-PABPN1	55.9695	1.41562	1.83e-18	1.42e-17
ENSG00000259040	BLOC1S5-TXNDC5	24.7649	1.2263	1.55e-08	3.51e-08
ENSG00000260342	RP11-1035H13.3	19.2517	0.960272	1.07e-06	1.6e-06
ENSG00000264324	RP11-287D1.3	33.7755	2.66521	1.86e-11	6.8e-11
ENSG00000265241	RBM8A	41.2831	1.96794	7.41e-14	3.74e-13
ENSG00000265590	AP000275.65	26.2838	2.93929	5.03e-09	1.22e-08
ENSG00000265818	EEF1E1-BLOC1S5	24.7649	1.2263	1.55e-08	3.51e-08
ENSG00000266086	RP11-159D12.5	52.4692	1.91437	2.25e-17	1.6e-16
ENSG00000266173	STRADA	15.7727	1.91511	1.66e-05	1.79e-05
ENSG00000266412	NCOA4	16.5868	1.1342	8.85e-06	1.02e-05
ENSG00000266953	RP11-618P17.4	43.6128	0.875334	1.34e-14	7.43e-14
ENSG00000268614	CTD-2207O23.10	16.3039	2.18569	1.1e-05	1.24e-05
ENSG00000269179	CTC-326K19.6	18.8792	2.27065	1.44e-06	2.07e-06
ENSG00000270647	TAF15	28.572	3.08466	8.91e-10	2.51e-09
ENSG00000271601	LIX1L	27.6263	1.72487	1.82e-09	4.83e-09
ENSG00000271793	RP11-321N4.5	25.1663	3.30599	1.15e-08	2.66e-08
ENSG00000272772	CTD-2410N18.5	16.1801	1.24067	1.21e-05	1.35e-05
ENSG00000272822	RP11-302B13.5	20.7064	2.00609	3.53e-07	5.84e-07
ENSG00000272897	RP1-309K20.6	16.4125	1.61045	1.01e-05	1.15e-05
ENSG00000273398	RP11-474G23.1	16.0957	1.01915	1.3e-05	1.43e-05
ENSG00000273749	CYFIP1	27.0854	1.74013	2.73e-09	7.02e-09
ENSG00000275023	MLLT6	17.2292	2.26699	5.3e-06	6.51e-06
ENSG00000278311	GGNBP2	19.1089	2.28807	1.2e-06	1.77e-06
ENSG00000278540	ACACA	42.1155	2.13495	3.97e-14	2.1e-13
ENSG00000281991	N/A	19.5895	4.00264	8.24e-07	1.27e-06
ENSG00000282034	N/A	19.5895	4.00264	8.24e-07	1.27e-06
ENSG00000282278	N/A	327.252	1.84357	4.26e-101	3.07e-99
ENSG00000283149	N/A	20.5115	1.50586	4.11e-07	6.69e-07
ENSG00000284554	N/A	16.2493	1.71658	1.15e-05	1.28e-05
ENSG00000284946	N/A	22.5115	1.66784	8.66e-08	1.67e-07
ENSG00000284989	N/A	31.9003	2.1988	7.51e-11	2.49e-10
ENSG00000285283	N/A	88.9437	1.05426	1.2e-28	1.68e-27
ENSG00000285542	N/A	18.5919	1.04036	1.82e-06	2.53e-06
ENSG00000285635	N/A	21.8557	1.15075	1.45e-07	2.63e-07
ENSG00000285708	N/A	16.1833	1.1947	1.21e-05	1.34e-05
ENSG00000286001	N/A	80.2996	1.36383	5.57e-26	6.72e-25
ENSG00000288622	N/A	80.2996	1.36383	5.57e-26	6.72e-25
