# Supplementary material for: circIPO7 dissociates caprin-1 from ribosomes and inhibits gastric cancer cell proliferation by suppressing EGFR and mTOR
Source: Oncogene. 2023 Feb 3;42(13):980–93. doi: 10.1038/s41388-023-02610-z (PMC10038803; doi:10.1038/s41388-023-02610-z)
Supplement: Supplementary file 12 — Supplementary Table S5 [file 41388_2023_2610_MOESM12_ESM.xlsx]

## Sheet: Sheet1
Supplementary Table S5. The mRNAs enriched in the PI3K-Akt signaling pathway that may interact with caprin-1
Symble	Binding sites	Score	log2FC	pvalue
EGFR	19	134.704	1.75507	1.15e-42
PDGFRA	14	327.252	1.84357	4.26e-101
IRS1	8	62.7638	1.92257	1.46e-20
CCND1	7	302.57	2.47437	1.29e-93
MTOR	5	28.5	2.18743	9.44e-10
ITGB1	4	216.86	1.48174	1.18e-67
ERBB2	3	25.623	1.9972	8.21e-09
TSC2	3	18.8187	2.56443	1.52e-06
ERBB3	2	34.2401	2.02664	1.32e-11
FGFR1	2	20.4239	1.60907	4.38e-07
MAPK1	1	16.7406	2.37485	7.84e-06
